# Supplementary material for: Crystallization and preliminary X-ray diffraction analysis of YejM from Salmonella typhimurium: an essential inner membrane protein involved in outer membrane directed cardiolipin transport
Source: F1000Res. 2017 Dec 11;5:1086. Originally published 2016 Jun 2. [Version 2] doi: 10.12688/f1000research.8647.2 (PMC5728191; doi:10.12688/f1000research.8647.2)
Supplement: Supplementary file 1 [file f1000research-5-14449-s0001.tgz]

Archive with 1 entries (1 files):
- 6319fe56-b34d-4eb0-bdd8-3cd823e5e831.pdf
